# Supplementary material for: Discovery and characterization of differentially expressed soybean miRNAs and their targets during soybean mosaic virus infection unveils novel insight into Soybean-SMV interaction
Source: BMC Genomics. 2022 Mar 2;23:171. doi: 10.1186/s12864-022-08385-z (PMC8889786; doi:10.1186/s12864-022-08385-z)
Supplement: Supplementary file 12 — Additional file 12: Table S4. List of primers used for all the experiments. [file 12864_2022_8385_MOESM12_ESM.xlsx]

## Sheet: Sheet1
Table S4 List of primers used for all the experiments
qPCR-Tubulin-F	GGAGTTCACAGAGGCAGAG
qPCR-Tubulin-R	CACTTACGCATCACATAGCA
qPCR-CP-F	GTGGGACAGGAGCAAAGA
qPCR-CP-R	TAAAGCGACCCGAAATGA
Gma-novel-miR49-Stem-loop primer	GTCGTATCCAGTGCAGGGTCCGAGGTATTCGCACTGGATACGACCACAAATT
Gma-novel-miR70-Stem-loop primer	GTCGTATCCAGTGCAGGGTCCGAGGTATTCGCACTGGATACGACCAGAGGCG
Gma-miR1507a-Stem-loop primer	GTCGTATCCAGTGCAGGGTCCGAGGTATTCGCACTGGATACGACTCAGACGA
Gma-miR390d-Stem-loop primer	GTCGTATCCAGTGCAGGGTCCGAGGTATTCGCACTGGATACGACGGTGCTAT
U6-Stem-loop primer	GTCGTATCCAGTGCAGGGTCCGAGGTATTCGCACTGGATACGACAAAATTTG
qPCR-Gma-novel-miR49-F	GCGGCGGGAGATTGGAGCAATC
qPCR-Gma-novel-miR70-F	GCGGCGGTGCGAGTGTCTTCGC
qPCR-Gma-miR1507a-F	GCGGCGGTCTCATTCCATACAT
qPCR-Gma-miR390d-F	GCGGCGGAAGCTCAGGAGGGAT
qPCR-U6-F	GCGGCGGGTCCCTTCGGGGACA
qPCR-Gma-miRNA-common-R	CAGTGCAGGGTCCGAGGTAT
pRS300-novel-miR49-I	gaGAGATTGGAGCAATCAGAATTTGTGtctctcttttgtattcc
pRS300-novel-miR49-II	gaCACAAATTCTGATTGCTCCAATCTCtcaaagagaatcaatga
pRS300-novel-miR49-III	gaCAAAAATTCTGATAGCTCCATTCTCtcacaggtcgtgatatg
pRS300-novel-miR49-IV	gaGAGAATGGAGCTATCAGAATTTTTGtctacatatatattcct
pRS300-novel-miR70-I	gaTGCGAGTGTCTTCGCCTCTGtctctcttttgtattcc
pRS300-novel-miR70-Ⅱ	gaCAGAGGCGAAGACACTCGCAtcaaagagaatcaatga
pRS300-novel-miR70-III	gaCAAAGGCGAAGACTCTCGCAtcacaggtcgtgatatg
pRS300-novel-miR70-IV	gaTGCGAGAGTCTTCGCCTTTGtctacatatatattcct
p3301-pRS300-common primer-A	ACGGGGGACTCTTGACCATGGCTGCAAGGCGATTAAGTTGGGTAAC
p3301-pRS300-common primer-B	GTCACCTGTAATTCACACGTGGCGGATAACAATTTCACACAGGAAACAG
pGD-C-Gma02G023800-F	TCATCTAGAACTAGTGGATCCATGGCATGGTCAACTTCCTCC
pGD-C-Gma02G023800-R	ATCGAATTCCTGCAGCCCGGGCAAAGGAAAATAATTATTATTGTTTGAATTCTCCAAATGT
pGD-C-Gma18G287100-F	TCATCTAGAACTAGTGGATCCATGGCGGATACAATTGTGGTTT
pGD-C-Gma18G287100-R	ATCGAATTCCTGCAGCCCGGGGAGAAAATCTAATTCATCATTTGTTGAGAGAGG
qPCR-Gma02G023800-F1	CTTCCTCCTCTAGCACCCCT
qPCR-Gma02G023800-R1	GCCTCCTCAATGGCCCTAAG
qPCR-Gma18G287100-F1	GATTGGCACCACGGAGATTC
qPCR-Gma18G287100-R1	GCTATCATCTCAAACACTTG
qPCR-18s(tobacco)-F	AGGAATTGACGGAAGGGCA
qPCR-18s(tobacco)-R	GTGCGGCCCAGAACATCTAAG
